# Supplementary material for: On the construction of LIECE models for the serotonin receptor 5-HT2AR
Source: J Comput Aided Mol Des. 2023 Jun 14;37(7):313–23. doi: 10.1007/s10822-023-00507-3 (PMC10276788; doi:10.1007/s10822-023-00507-3)
Supplement: Supplementary file 1 — (csv 11 KB) [file 10822_2023_507_MOESM1_ESM.csv]

		dVDW(comp)	dCOUL(comp)	dSOLV(comp)
DOCK-inactRisp
2Cdrugs
	25C-B	-25.39	-89.91	73.66
	25C-C	-25.86	-88.74	75.15
	25C-D	-24.08	-85.98	84.74
	25C-E	-27.03	-80.61	82.11
	25C-H	-26.58	-81.01	70.4
	25C-I	-28.65	-76.71	75.12
	25C-P	-28.1	-87.51	90.16
	25C-T-2	-31.44	-67.62	70.05
	25C-T-4	-32.97	-55.55	75.08
	25C-T-7	-32.92	-78.24	79.13
	Mescaline	-26.45	-83.07	79.54
	25B-NBOMe	-40.1	-72.44	92.49
	25C-NBOMe	-40.57	-61.37	83.41
	25D-NBOMe	-40.69	-60.15	85.03
	25E-NBOMe	-42.06	-71.76	90.04
	25H-NBOMe	-38.24	-39.94	81.81
	25I-NBOMe	-41.91	-72.88	94.55
	25P-NBOMe	-44.07	-60.89	93.3
	25T2-NBOMe	-45.97	-45.64	78.39
	Mescaline-NBOMe	-39.6	-71.74	75.66
NBPhe
	24-NBMeO	-34.88	-41.82	78.84
	24-NBOH	-32.67	-60.33	79.39
	24-NB	-37.69	-81.25	82.28
	25H	-26.58	-81.01	70.55
	25H-NBOMe	-33.09	-47.12	67.28
	25H-NBOH	-32.78	-65.27	68.55
	25H-NB-pose1	-25.6	-48.49	57.61
	25H-NB-pose2	-32.12	-54.91	78.11
	25H-NMe	-19.42	-82.36	79.23
	25H-NPr	-31.76	-63.54	80.21
	25I-NBF	-39.52	-80.16	86.32
	25I-NBMD	-42.46	-62.7	90.65
	25I-NBOMe	-42.25	-47.18	78.6
	25I-NBOH	-39.22	-72.9	95.96
	25I-NB-pose1	-40.44	-37.53	69.91
	25I-NB-pose2	-33.11	-76.23	80.41
	25I-NNap	-48.55	-80.23	82.67
	25I	-28.65	-76.71	73.61
NBTrp
	Nbenzyltryptamine-10	-40.74	-74.11	85.98
	NBtrp-11	-41.54	-74	86.35
	NBtrp-12	-35.28	-84.09	97.02
	NBTrp-13	-40.17	-87.22	89.57
	NBTrp-14	-41.14	-73.77	81.95
	NBTrp-15	-40.28	-81.7	98.64
	NBTrp-16	-33.13	-81.02	89.9
	NBTrp-17	-41.45	-76.35	86.84
	NBTrp-18	-34.25	-75.84	94.22
	NBTrp-19	-39.22	-61.9	78.97
	NBTrp-1	-29.63	-68.78	84.95
	NBTrp-20	-36.76	-61.86	88.97
	NBTrp-23	-32.78	-81.16	87.9
	NBTrp-24	-35.55	-72.99	86.95
	NBTrp-25	-42.39	-84.28	88.59
	NBTrp-26	-40.1	-58.94	81.8
	NBTrp-27	-40.37	-68.64	87.4
	NBTrp-28	-39.63	-68.86	86.35
	NBTrp-2	-35.57	-80.75	87.52
	NBTrp-32	-39.19	-63.53	81.64
	NBTrp-33	-34.09	-79.35	72.49
	NBTrp-34	-32.13	-79.65	72.39
	NBTrp-36	-38.89	-83.05	88.53
	NBTrp-37	-28.73	-84.71	100.78
	NBTrp-38	-35.88	-82.88	84.34
	NBTrp-39	-36.45	-72.47	81.85
	NBTrp-3	-37.63	-81.53	85.97
	NBTrp-40	-37.19	-72.17	83.73
	NBTrp-41	-29.72	-93.17	97.98
	NBTrp-42	-37.24	-68.85	86.02
	NBTrp-43	-34.73	-70.16	90.28
	NBTrp-5	-40.6	-74.78	80.94
	NBTrp-6	-41.2	-74.51	81.6
	NBTrp-7	-36.21	-84.08	95.62
	NBTrp-8	-41.79	-71.61	79.99
	NBTrp-9	-39.59	-74.02	80.33
Quinazoline
	quinazoline-5b	-42.2	-88.22	94.42
	quinazoline-5d-pose1	-46.62	-25.66	75.51
	quinazoline-5d-pose2	-36.05	-31.09	80.12
	quinazoline-5i-pose1	-40.86	-46.81	76.03
	quinazoline-5i-pose2	-30.69	-65.46	83.43
	quinazoline-5i-pose3	-41.31	-87.5	89.72
	quinazoline-5m	-32.72	-17.83	79.21
	quinazoline-5n-pose1	-33.56	-81.31	88.81
	quinazoline-5n-pose2	-36.64	-83.74	92.28
	quinazoline-5o-pose1	-38.9	-31.22	97.58
	quinazoline-5o-pose2	-32.32	-91.66	105.17
	quinazoline-5r-pose1	-34.55	0.49	54.96
	quinazoline-5r-pose2	-38.48	-21.96	56.99
	quinazoline-5s-pose1	-36.87	-21.19	60.18
	quinazoline-5s-pose2	-32.79	5.04	54.08
HYBRID-inactRisp
2Cdrugs
	25B-NBOMe	-31.72	-82.01	85.34
	25C-NBOMe	-32.36	-76.97	80.95
	25D-NBOMe	-32.03	-79.09	79.34
	25E-NBOMe	-31.07	-74.97	82.15
	25H-NBOMe	-27.41	-78.04	76.19
	25I-NBOMe	-32.35	-81.1	82.75
	25N-NBOMe	-35.12	-76.21	87.01
	25P-NBOMe	-35.18	-83.44	75.31
	25T2-NBOMe	-38.37	-68.09	85.66
	25T4-NBOMe	-38.03	-84.99	76.68
	25T7-NBOMe	-39.02	-83.65	82.72
	2C-B	-25.85	-81.82	78.54
	gui-2C-C	-25.09	-82.73	78.26
	2C-D	-23.87	-89.78	79.69
	2C-E	-17.88	-90.23	78.81
	2C-H	-23.56	-63.48	74.02
	2C-I	-27.26	-78.41	77.83
	2C-N	-21.04	-95.94	88.16
	2C-P	-20.25	-86.54	84.6
	2C-T-2	-21.2	-87.73	85.11
	2C-T-4	-8.74	-89.21	86.27
	2C-T-7	-28.31	-76.11	81.85
	Mescaline-NBOMe	-27.87	-87.36	84.12
	Mescaline	-20.63	-87.7	78.26
NBPhe
	24	-22.95	-76.24	75.01
	24-NBMeO	-32.77	-56.65	74.32
	24-NBOH	-14.9	-82.03	82.27
	24-NB	-35.19	-68.3	75.72
	25H-deriv-p2	-23.87	-76.34	72.81
	25H-NBMeO-p1	-27.41	-78.04	76.15
	25H-NBOH	-31.83	-65.21	77.88
	25H-NB	-30.57	-72.08	76.03
	25H-NMe-p2	-26.89	-57.77	69.8
	25H-NPro-p1	-26.52	-70.58	71.53
	25I-NBF	-32.01	-73.85	77.44
	25I-NBMD-p1	-37.19	-72.39	79.82
	25I-NBMeO-p1	-27.14	-75.26	84.45
	25I-NBOH-p2	-24.45	-82.1	82.04
	25I-NB	-40	-79.57	85.14
	25I-NNap	-40.78	-76.68	85.61
	25I-p2	-27.26	-78.41	78.42
	DOI-NBOMe	-36.28	-67.64	81.52
	DOI-NBOMe-p2	-28.81	-67.87	77.3
NBTrp
	NBTrp-10	-30.63	-79.46	90.06
	NBTrp-11	-26.65	-87.29	89.77
	NBTrp-12	-31.2	-72.83	95.86
	NBTrp-13	-32.27	-91.32	86.25
	NBTrp-14	-32.27	-71.53	85.06
	NBTrp-15	-30.36	-88.82	93.26
	NBTrp-16	-28.45	-87.49	90.33
	NBTrp-17	-32.54	-83.5	90.87
	NBTrp-18	-35.38	-77.15	97.86
	NBTrp-19	-29.69	-84.68	85.62
	NBTrp-1	-28.78	-71.79	86.41
	NBTrp-20	-37.58	-77.86	87.97
	NBTrp-21	-21.58	-72.94	84.68
	NBTrp-22	-31.59	-71.15	84.32
	NBTrp-23	-27.93	-81.93	84.04
	NBTrp-24	-31.51	-72.76	88.55
	NBTrp-25	-28.24	-89.89	94.3
	NBTrp-26	-28.54	-84.17	85.61
	NBTrp-27	-39.31	-73.84	83.06
	NBTrp-28	-22.82	-78.59	84.74
	NBTrp-29	-34.17	-66.36	90.93
	NBTrp-2	-29.74	-65.95	84.92
	NBTrp-31	-35.08	-71.58	90.06
	NBTrp-32	-30.47	-90.36	88.57
	NBTrp-33	-34.72	-76.38	81.88
	NBTrp-34	-31.64	-69.59	87.09
	NBTrp-36	-40.28	-87.07	88.67
	NBTrp-37	-32.38	-75.03	91.75
	NBTrp-38	-36.61	-73.52	90.3
	NBTrp-39	-38.16	-70.58	89.83
	NBTrp-3	-35.1	-79.98	78.05
	NBTrp-40	-37.41	-69.05	89.04
	NBTrp-41	-32.83	-95.29	96.13
	NBTrp-42	-38.05	-65.39	95.49
	NBTrp-43	-34.1	-75.24	91.48
	NBTrp-5	-26.39	-84.77	86.82
	NBTrp-6	-34.51	-65.89	85.23
	NBTrp-7	-29.08	-76.83	90.55
	NBTrp-8	-19.62	-70.69	88.12
	NBTrp-9	-29.01	-78.5	91.32
Quinazoline
	quinazoline-5a	-46.52	-78.75	97.22
	quinazoline-5b	-40.54	-71.53	94.69
	quinazoline-5c	-42.8	-65.2	95.73
	quinazoline-5d-p2	-44.35	-83.64	104.68
	quinazoline-5e	-37.81	-68.73	103.99
	quinazoline-5f	-32.08	-69.73	106.54
	quinazoline-5g	-41.78	-67.14	90.84
	quinazoline-5h	-26.1	-71.55	98.01
	quinazoline-5i	15.87	-68.92	79.54
	quinazoline-5j	-44.19	-72.31	91.73
	quinazoline-5k	-38.85	-61.45	89.58
	quinazoline-5l	-29.8	-87.38	90.18
	quinazoline-5m-p1	19.61	-18.66	86.53
	quinazoline-5n	-30.1	-15.82	75.29
	quinazoline-5o-p1	-38.54	-32.63	96.84
	quinazoline-5p-p2	-42.3	-12.19	91.78
	quinazoline-5q-p1	-32.23	-14.12	83.12
	quinazoline-5r	-29.72	2.6	61.81
	quinazoline-5s	-36.38	2.54	70.09
	quinazoline-5t	-37.45	7.5	75.88
	quinazoline-5u-p1	-33.59	-1.47	76.88
	quinazoline-5v	-36.33	-11.41	62.19
DOCK-inactKeta
2Cdrugs
	25B-NBOMe	-37.89	3.48	58.88
	25C-NBOMe	-37.56	7.23	57.59
	25D-NBOMe	-38.16	7.24	52.8
	25E-NBOMe	-38.96	15.83	56.08
	25H-NBOMe	-40.93	1.81	55.9
	25I-NBOMe	-34.92	-1.41	54.75
	25N-NBOMe	-40.36	5.2	55.28
	25P-NBOMe	-37.79	3.15	53.76
	25T2-NBOMe	-40.98	-3.63	40.94
	25T4-NBOMe	-39.98	-4.13	46
	25T7-NBOMe	-40.49	-5.33	49.31
	2C-B	-22.56	-68.88	66.48
	2C-C	-22.12	-69.54	69.61
	2C-D	-21.98	-77.64	72.45
	2C-E	-25.86	-63.86	60.87
	2C-H	-19.25	-78.5	74.1
	2C-I	-24.13	-68.01	66.22
	2C-N	-24.01	-71.63	71.48
	2C-P	-24.6	-71.87	69.97
	2C-T-2	-26.86	-75.93	69.68
	2C-T-4	-28.11	-76.36	72.73
	2C-T-7	-28.79	-76.12	67.73
	Mescaline-NBOMe	-34.41	2.5	52.4
	Mescaline	-21.58	-68.18	75.9
NBPhe
	24	-21.17	-76.02	62.29
	24-NBMeO	-34.74	1.89	49.19
	24-NBOH	-35.61	-12.26	54.6
	25H-deriv	-19.25	-78.5	76.02
	25H-NBMeO	-37.57	7.33	55.5
	25H-NBOH	-37.92	-5.17	55.49
	25H-NB	-33.6	-4.42	57.2
	25H-NMe	-30.3	0.87	37.77
	25H-NPro	-34.86	0.26	40.45
	25I-NBF	-41.63	2.5	48.45
	25I-NBMD	-41.15	7.26	54.63
	25I-NBMeO	-38	2.18	66.8
	25I-NBOH	-38.58	-6.83	56.35
	25I-NB	-37.92	-4.79	51.32
	25I	-24.13	-68.01	68.18
NBTrp
	NBTrp-10	-39.27	-5.56	60.03
	NBTrp-11	-39.63	-6.08	58.55
	NBTrp-12	-38.71	-6.33	65.29
	NBTrp-13	-36.79	-7.07	49.29
	NBTrp-14	-37.24	2.7	53.04
	NBTrp-15	-40.65	-4.44	64.15
	NBTrp-16	-35.01	-2.05	46.82
	NBTrp-17	-40.3	-6.3	63.56
	NBTrp-18	-39.21	-7.22	59.77
	NBTrp-19	-39.28	2.45	67.63
	NBTrp-1	-35.68	-6.81	45.63
	NBTrp-20	-40.63	3.29	47.98
	NBTrp-21	-40.76	47.58	68.76
	NBTrp-24	-35.79	-3.41	60.45
	NBTrp-25	-39.39	-5.63	60.36
	NBTrp-26	-40.73	-2.78	66.28
	NBTrp-27	-40.1	-2.05	61.16
	NBTrp-29	-41.47	-0.95	62.22
	NBTrp-2	-36.48	1.4	44.3
	NBTrp-30	-39.16	42.06	74.23
	NBTrp-31	-41.3	-1.73	59.05
	NBTrp-32	-42.24	1.24	60.49
	NBTrp-33	-38.76	-0.46	46.77
	NBTrp-34	-39.96	-1.51	63.71
	NBTrp-39	-39.92	0.99	56.4
	NBTrp-3	-35.28	1.57	55.15
	NBTrp-40	-40.83	0.77	56.98
	NBTrp-41	-38.95	-9.37	58.89
	NBTrp-42	-40	-10.45	45.86
	NBTrp-43	-38.68	-9.5	59.51
	NBTrp-5	-39.26	2.34	63.12
	NBTrp-6	-40.44	-2.07	60.61
	NBTrp-7	-37.87	-7.75	60.85
	NBTrp-9	-38.15	-3.97	57.89
Quinazoline
	quinazoline-5a	-43.18	-6.54	55.46
	quinazoline-5b	-41	-1.35	67.28
	quinazoline-5c	-42.77	-0.74	63.92
	quinazoline-5d	-43.94	-0.64	67.02
	quinazoline-5e	-44.69	-24.26	70.99
	quinazoline-5f	-40.28	-6	49.11
	quinazoline-5g	-44.36	-0.89	64.16
	quinazoline-5h	-44.12	-19.05	67.34
	quinazoline-5i	-42.94	-51.33	81.63
	quinazoline-5j	-42.4	-13.71	51.57
	quinazoline-5k	-40.1	-25.76	75.67
	quinazoline-5l	-40.81	-13.58	60
	quinazoline-5m	-37.07	-71.72	76.03
	quinazoline-5n	-34.08	-50.98	65.07
	quinazoline-5o	-33.8	-34.56	63.46
	quinazoline-5p	-35.73	-35.53	63.69
	quinazoline-5q	-40.31	-59.28	76.74
	quinazoline-5r	-36.06	-20.54	69.3
HYBRID-inactKeta
2Cdrugs
	25B-NBOMe	-37.38	-82.32	86.13
	25C-NBOMe	-37.42	-75.03	88.72
	25D-NBOMe	-37.91	-74.66	82.13
	25E-NBOMe	-37.48	-72.1	89.15
	25H-NBOMe	-33.27	-77.91	80.42
	25I-NBOMe	-39.91	-76.15	84.98
	25N-NBOMe	-39.29	-77.66	96.33
	25P-NBOMe	-40.17	-70.01	86.59
	25T2-NBOMe	-39.14	-62.01	83.32
	25T4-NBOMe	-38.15	-83.03	85.58
	25T7-NBOMe	-43.1	-79.41	89.56
	2C-B	-25.03	-94.82	85.24
	2C-C	-25.32	-88.13	88.67
	2C-D	-24.43	-91.27	80.67
	2C-H	-22.32	-90.4	79.16
	2C-I	-25.14	-93.43	90.34
	2C-N	-25.59	-94.88	83.83
	2C-T-2	-31.92	-79.17	86
	2C-T-7	-36.5	-80.95	86.52
	Mescaline-NBOMe	-38.69	-65.87	87.19
	mescaline	-24.54	-74.75	89.76
NBPhe
	24	-24.42	-83.27	83.78
	24-NBMeO	-33.73	-60.87	80.25
	24-NBOH-p1	-27.42	-56.67	78.38
	24-NB	-31.5	-75.77	86.92
	25H-deriv	-22.32	-90.4	78.4
	25H-NBMeO	-33.27	-77.91	79.39
	25H-NBOH	-31.71	-71	82.45
	25H-NB	-32.95	-75.09	78.85
	25H-NMe-p1	-23.39	-75.31	78.65
	25H-NPro-p1	-28.84	-73.66	75.53
	25I-NBF	-35.66	-78.23	87.07
	25I-NBMD	-41.15	-74.71	85.9
	25I-NBMeO	-39.91	-76.15	84.81
	25I-NBOH	-36.3	-72.09	90.12
	25I-NB	-34.84	-78.01	81.63
	25I-NNap	-42.31	-87.72	88.27
	25I	-25.14	-93.43	90.82
NBTrp
Quinazoline
	quinazoline-5a	-46.12	-59.01	98.25
	quinazoline-5b	-36.32	-61.67	90.67
	quinazoline-5c-p1	-38.59	-72.67	97.75
	quinazoline-5d-p2	-38.96	-72.38	98.71
	quinazoline-5e-p2	-40.36	-70.52	100.29
	quinazoline-5f	-17.74	-63.32	89.85
	quinazoline-5g	-46.04	-60.85	94.67
	quinazoline-5h-p2	-40.4	-55.11	88.78
	quinazoline-5i-p1	-45.3	-66.11	88.17
	quinazoline-5j	-22.25	-51.14	72.91
	quinazoline-5k	-44.99	-62.84	96.79
	quinazoline-5l	-42.88	-63.96	92.69
	quinazoline-5m	-31.42	-5.3	75.94
	quinazoline-5n	-39.66	-42.32	84.36
	quinazoline-5o	-36.4	-20.18	81.3
	quinazoline-5p-p2	-39.31	-19.6	82.53
	quinazoline-5q-p2	-35.81	-6.02	84.66
	quinazoline-5r	-40.78	7.39	75.47
